# Supplementary material for: A neural implementation model of feedback-based motor learning
Source: Nat Commun. 2025 Feb 20;16:1805. doi: 10.1038/s41467-024-54738-5 (PMC11842561; doi:10.1038/s41467-024-54738-5)
Supplement: Supplementary file 4 — Source Data [file 41467_2024_54738_MOESM4_ESM.xlsx]

## Sheet: Figure 3
Monkey/Model	fb_ff_ratio
Feedback-driven plasticity	1.20743
Feedback-driven plasticity	1.04497
Feedback-driven plasticity	1.05935
Feedback-driven plasticity	1.2504
Feedback-driven plasticity	1.20431
Feedback-driven plasticity	1.14301
Feedback-driven plasticity	1.14999
Feedback-driven plasticity	1.04662
Feedback-driven plasticity	1.21741
Feedback-driven plasticity	1.12001
Gradient descent	0.145283
Gradient descent	0.145283
Gradient descent	0.145283
Gradient descent	0.145283
Gradient descent	0.145283
Gradient descent	0.145283
Gradient descent	0.145283
Gradient descent	0.145283
Gradient descent	0.145283
Gradient descent	0.145283
Monkey C	1.04227
Monkey C	1.00628
Monkey C	0.9583
Monkey C	0.9662
Monkey C	0.924051
Monkey M	0.951294
Monkey M	0.991865
Monkey M	1.0055
Monkey M	0.917764
Monkey M	0.914797
Monkey M	0.944417

## Sheet: Figure 4
Avg. feedback comp.	Avg. learning comp.	Mask
0	0.762176	FALSE
0.627841	0.0704178	TRUE
0	0	FALSE
0.582693	0.949553	TRUE
0	0	FALSE
0.41808	0.55632	TRUE
0	0.139492	FALSE
0	0.25694	FALSE
0.0715622	0.189976	TRUE
0	0.115899	FALSE
0	0.20218	FALSE
0	0.244769	FALSE
0	0.753435	FALSE
0.690286	0.431871	TRUE
0	0.418673	FALSE
0	0.132004	FALSE
0	0	FALSE
0	0.0979199	FALSE
0.755525	0	FALSE
0.986208	0.919676	TRUE
0.609665	0.437781	TRUE
0.756024	0.547948	TRUE
0	0	FALSE
1.2254	0.664736	TRUE
0.627024	0.487604	TRUE
0.417168	0.582007	TRUE
0.168939	0.766716	TRUE
0.194351	0.575116	TRUE
0.480537	0.4443	TRUE
0.000836489	0.394078	TRUE
0	0.0869023	FALSE
1.02108	0.893731	TRUE
0	0	FALSE
0.855049	0.0421883	TRUE
0	0	FALSE
0.0326043	0.0277905	TRUE
0	0.342254	FALSE
0.336598	0.448943	TRUE
0	0	FALSE
0.947285	0.555043	TRUE
1.13348	0.76733	TRUE
0.972178	0	FALSE
0.323984	0.543894	TRUE
0.281885	0.903169	TRUE
0	0.215596	FALSE
0.596722	0.543833	TRUE
1.07136	0.914117	TRUE
0.0495465	0.124692	TRUE
0	0	FALSE
0	0.0334365	FALSE
0	0.54114	FALSE
0.321197	0.897392	TRUE
0	0	FALSE
0	0.156549	FALSE
0	0	FALSE
0.232013	0.660013	TRUE
0.550692	0.731403	TRUE
0	0.524085	FALSE
0	0.101448	FALSE
0	0	FALSE
0.897408	0.45858	TRUE
0.32501	0.316738	TRUE
0	0.0851387	FALSE
0	0	FALSE
0	0.0361591	FALSE
0.27664	0.618103	TRUE
0	0	FALSE
0	0.14185	FALSE
2.0988e-05	0.4724	TRUE
0.720479	1.04605	TRUE
1.05	0.793155	TRUE
0.140113	0.233375	TRUE
0.610544	0.42202	TRUE
0	0.419812	FALSE
0.874669	0.710348	TRUE
0	0.15842	FALSE
0	0.252552	FALSE
0.651813	0.635515	TRUE
0.94307	0.622726	TRUE
0	0	FALSE
0	0.191014	FALSE
0.670942	0.514125	TRUE
1.4731	0.609277	TRUE
0	0	FALSE
0	0	FALSE
0	0.48503	FALSE
0.00395719	0.46658	TRUE
0.869744	0.950032	TRUE
0.284073	0.330909	TRUE
0	0	FALSE
0.684409	0.362894	TRUE
0	0.284388	FALSE
1.04025	0.807198	TRUE
0	0.239139	FALSE
0.794996	0.787141	TRUE
0	0	FALSE
0.000520452	0.539538	TRUE
0.00558125	0	FALSE
0.586141	0.621214	TRUE
0	0.502098	FALSE
0	0.167429	FALSE
0	0	FALSE
0.712552	0.796674	TRUE
0	0	FALSE
0.332057	0.417425	TRUE
1.24285	0.811087	TRUE
0.53623	0.290616	TRUE
0.232184	0.243401	TRUE
0.394293	0.222029	TRUE
0	0	FALSE
0	0	FALSE
0	0.0936741	FALSE
0.52974	0.360391	TRUE
1.25839	0.242145	TRUE
0.784022	0.601284	TRUE
0.536037	0.434074	TRUE
0	0	FALSE
0.914638	0.77342	TRUE
0.371086	0	FALSE
0.128803	0.135465	TRUE
0	0	FALSE
0.559517	0.118405	TRUE
0.9665	0.85511	TRUE
0	0	FALSE
0.872302	0.604012	TRUE
1.00573	0.696053	TRUE
0.494729	0.11662	TRUE
0.472374	0.375176	TRUE
0.521743	0.301194	TRUE
0	0.199347	FALSE
0.467657	0.193144	TRUE
0.0999726	0.140361	TRUE
0	0.120978	FALSE
0.0654697	0.267454	TRUE
0.529704	0.799007	TRUE
0.469269	0.167777	TRUE
0	0	FALSE
1.03628	1.10832	TRUE
0	0.201282	FALSE
0	0.0466542	FALSE
0	0.224849	FALSE
0.570675	0.198048	TRUE
0	0.132787	FALSE
0.34568	0.242498	TRUE
0	0.130715	FALSE
0.979998	0.513227	TRUE
0.968235	0.95803	TRUE
0	0	FALSE
0.777931	0.486921	TRUE
1.13702	0.775594	TRUE
0.721044	0.602973	TRUE
0	0	FALSE
0.00255635	0.357099	TRUE
0	0.375541	FALSE
0.00250682	0	FALSE
0	0	FALSE
0.263592	0.465498	TRUE
0.211757	0.344892	TRUE
0.00318226	0.390188	TRUE
0	0	FALSE
0.853767	1.13156	TRUE
0.221053	0.377958	TRUE
0.364231	0.588162	TRUE
0.550754	0.805603	TRUE
0.284614	0.261344	TRUE
0	0.343446	FALSE
1.11006	0.857834	TRUE
0	0.186065	FALSE
0.566147	0.622798	TRUE
0	0.389823	FALSE
0.701431	0.597272	TRUE
0	0	FALSE
0	0	FALSE
1.20247	0.620522	TRUE
0.586201	0.567127	TRUE
0.101913	0.275693	TRUE
0	0.504579	FALSE
0.190279	0.214533	TRUE
0.226816	0.226315	TRUE
0.413104	0.576033	TRUE
0.942145	0.833562	TRUE
0.786993	0.79516	TRUE
0.362887	0.467623	TRUE
0	0.376127	FALSE
0	0	FALSE
0	0.362144	FALSE
0	0	FALSE
0.229064	0.206602	TRUE
0.681931	0.803683	TRUE
0	0	FALSE
0.0644666	0	FALSE
0	0	FALSE
0.993528	0.761049	TRUE
0.669383	0.277089	TRUE
0.845584	0.988052	TRUE
0.514086	0.683866	TRUE
0.594561	0.543224	TRUE
0.696209	0.607708	TRUE
0.32293	0.522262	TRUE
0.467708	0.378322	TRUE
0	0.189572	FALSE
0	0.337616	FALSE
0.758723	0.576509	TRUE
0.827942	0.726296	TRUE
0	0	FALSE
0	0.143755	FALSE
0	0.0180207	FALSE
0	0.309511	FALSE
0.00251109	0.522341	TRUE
0	0.144597	FALSE
0	0.0645663	FALSE
0.50689	0.199759	TRUE
0.605302	0.252135	TRUE
0.405198	0.234575	TRUE
0.0851497	0.340623	TRUE
0.848825	0.802713	TRUE
0	0	FALSE
0	0.671365	FALSE
0	0.331824	FALSE
0	0.205598	FALSE
0.251767	0.480081	TRUE
0.793806	0	FALSE
0	0.311161	FALSE
0	0.412657	FALSE
0.686838	0	FALSE
0	0	FALSE
0	0	FALSE
0.774708	0.331099	TRUE
0.06353	0.434032	TRUE
0.30301	0.81084	TRUE
0	0	FALSE
0.51435	0.462081	TRUE
0.397332	0.39201	TRUE
0.389662	0.535635	TRUE
0	0.367687	FALSE
0.494119	0.618002	TRUE
0	0.604884	FALSE
0.0591353	0.349287	TRUE
0.391708	0.54399	TRUE
0.524941	0.290671	TRUE
0.578562	0.434004	TRUE
1.07201	1.12211	TRUE
0	0.340871	FALSE
0.433723	0.308795	TRUE
0.0815561	0.364691	TRUE
0	0.594621	FALSE
0	0.49614	FALSE
0	0.108209	FALSE
0.320909	0.193858	TRUE
0	0.25762	FALSE
0	0	FALSE
1.06957	0.932443	TRUE
0.93303	0.432827	TRUE
0.856847	0.8232	TRUE
0.0149453	0.276922	TRUE
0.368767	0.482504	TRUE
0.618707	0.256288	TRUE
0	0	FALSE
0.422992	0.038263	TRUE
0	0.156644	FALSE
0	0.266052	FALSE
0	0	FALSE
0	0	FALSE
0	0	FALSE
0	0	FALSE
1.11769	0.883449	TRUE
0.439105	0.110802	TRUE
0.828854	0.77486	TRUE
0.605788	0.983675	TRUE
0	0.126012	FALSE
0	0.163781	FALSE
0.0898498	0.464255	TRUE
0	0.0910145	FALSE
0	0.909774	FALSE
0.549006	0.413307	TRUE
0.805886	0.456051	TRUE
0.549976	0.338386	TRUE
0.934357	0.638028	TRUE
0.249794	0.41194	TRUE
0	0	FALSE
0	0.471726	FALSE
0	0.0809923	FALSE
0.553432	0.698242	TRUE
0	0	FALSE
0.61582	0.731536	TRUE
0.530834	0.827476	TRUE
0	0.0972166	FALSE
0.626235	0.47089	TRUE
1.03267	0.655806	TRUE
0.176457	0.297654	TRUE
0.783333	1.05659	TRUE
0.4279	0.600015	TRUE
1.02484	0.877869	TRUE
0.290188	0.147712	TRUE
0.0647333	0	FALSE
0	0.658704	FALSE
0.352092	0.181187	TRUE
1.02377	1.04348	TRUE
0	0.263885	FALSE
0.800844	0.507218	TRUE
0.626038	0.53338	TRUE
1.04685	1.07076	TRUE
0.868542	0.626531	TRUE
0.34004	0.118735	TRUE
1.04209	1.11975	TRUE
0	0	FALSE
0.719411	0.65528	TRUE
1.14489	1.54399	TRUE
0	0.222168	FALSE
0.308242	0.46789	TRUE
0	0.619023	FALSE
1.24957	1.23085	TRUE
0.614331	1.24687	TRUE
0.0789648	0.0895987	TRUE
0.218155	0.356397	TRUE
0.232671	0.507034	TRUE
0.675789	0.298295	TRUE
0	0.142318	FALSE
0	0.230691	FALSE
0	0	FALSE
0.463528	0.665407	TRUE
0.00146747	0.428826	TRUE
0	0	FALSE
0	0.675022	FALSE
0.601176	0.532454	TRUE
0	0.0976137	FALSE
0.0295997	0.252315	TRUE
0.0922106	0.378047	TRUE
0	0	FALSE
0	0	FALSE
0.0285571	0.15315	TRUE
0	0	FALSE
0.00168073	0.204047	TRUE
0.225855	0.295216	TRUE
0.691312	0.765526	TRUE
0.290107	0.147507	TRUE
0	0	FALSE
0	0.11032	FALSE
0.847266	0.419911	TRUE
0.0230019	0.243133	TRUE
0	0.2703	FALSE
0.446332	0.416562	TRUE
0.676612	1.04846	TRUE
0.311997	0.359001	TRUE
0	0	FALSE
0	0.388869	FALSE
0	0.355952	FALSE
0.011187	0.592504	TRUE
0	0.0523315	FALSE
0.732321	1.01372	TRUE
1.04673	1.06009	TRUE
0	0.159103	FALSE
0.659409	0.670375	TRUE
0.0381665	0.44334	TRUE
0	0.0993495	FALSE
0	0.667597	FALSE
0	0	FALSE
0.712065	0.824532	TRUE
0.086587	0.708941	TRUE
0.103299	1.16022	TRUE
0.472236	0.281726	TRUE
0.325604	0.259218	TRUE
0.305916	0.292588	TRUE
0.79222	0.354908	TRUE
0	0.165964	FALSE
0.428267	0.25908	TRUE
0.859559	1.15892	TRUE
0.588156	0.446726	TRUE
0	0.349974	FALSE
0	0.285863	FALSE
0.373729	0.431098	TRUE
0.997917	1.31878	TRUE
0.708905	0	FALSE
0	0.865422	FALSE
0.820072	0.518382	TRUE
0	0.365735	FALSE
0	0	FALSE
0.142749	0.483251	TRUE
0	0.0299301	FALSE
0	0.0538252	FALSE
0	0	FALSE
0	0	FALSE
0.742084	1.02898	TRUE
0.501185	1.12278	TRUE
0	0	FALSE
0.461321	0.50951	TRUE
0	0	FALSE
0	0.0810856	FALSE
0.038685	0.0162673	TRUE
0.714305	1.14221	TRUE
0	0.240094	FALSE
0.340275	0.395564	TRUE
0.783484	0.737418	TRUE
0.583367	0.324173	TRUE
0.128977	0.243186	TRUE
0.0306495	0.416248	TRUE
0.967558	1.02124	TRUE
0.290292	0.636587	TRUE
0.28203	0.247325	TRUE
0.519634	0.295459	TRUE

## Sheet: Figure 4 Extra
network	type	w/o fb comp.	w/o learning component	neither comp.	both comp.	pearsonr fb - learn.	p-val
0	standard	0.4	0.18	0.16	0.57	0.57	<0.0001
1	standard	0.44	0.2	0.16	0.53	0.38	<0.0001
2	standard	0.44	0.22	0.18	0.53	0.46	<0.0001
3	standard	0.38	0.18	0.16	0.6	0.38	<0.0001
5	standard	0.46	0.2	0.17	0.51	0.39	<0.0001
6	standard	0.51	0.22	0.19	0.46	0.52	<0.0001
7	standard	0.41	0.21	0.17	0.56	0.35	<0.0001
8	standard	0.44	0.21	0.19	0.55	0.56	<0.0001
9	standard	0.45	0.23	0.2	0.53	0.38	<0.0001
10	standard	0.39	0.23	0.17	0.56	0.57	<0.0001
0	50% rec.	0.37	0.16	0.15	0.62	0.62	<0.0001
1	50% rec.	0.36	0.16	0.14	0.63	0.64	<0.0001
2	50% rec.	0.3	0.16	0.14	0.68	0.52	<0.0001
3	50% rec.	0.29	0.15	0.11	0.68	0.63	<0.0001
4	50% rec.	0.37	0.17	0.16	0.63	0.67	<0.0001
5	50% rec.	0.34	0.17	0.15	0.65	0.72	<0.0001
6	50% rec.	0.38	0.18	0.14	0.58	0.67	<0.0001
7	50% rec.	0.35	0.14	0.13	0.65	0.69	<0.0001
8	50% rec.	0.31	0.15	0.15	0.68	0.63	<0.0001
9	50% rec.	0.34	0.15	0.13	0.64	0.73	<0.0001

## Sheet: Figure 5A
Monkey/Model	corr. coef.	p-val
Model	0.421775	6.07405e-10
Model	0.419208	8.72238e-10
Model	0.431738	2.14461e-10
Model	0.307361	1.00585e-05
Model	0.293284	2.74895e-05
Model	0.534885	4.76492e-16
Model	0.472727	1.78972e-12
Model	0.471747	2.01669e-12
Model	0.358106	2.38332e-07
Model	0.382184	2.75828e-08
Chewie	-0.115074	0.111973
Chewie	0.628956	3.34344e-23
Chewie	0.705426	4.02998e-31
Chewie	0.542584	2.54107e-16
Chewie	0.498295	1.07145e-13
Mihili	0.532729	9.20224e-16
Mihili	0.543016	1.39934e-16
Mihili	0.585271	1.68664e-19
Mihili	0.623027	1.43031e-22
Mihili	0.514478	1.22437e-14
Mihili	0.520606	4.44932e-15

## Sheet: Figure 5C
A_f	B_f	A_s	B_s	p-val
0.986581	0.319776	1	0.145774	0.00866388
0.988148	0.247994	0.996256	0.247994	0.40305
0.994497	0.219038	0.994526	0.219038	1
0.996737	0.167875	0.996745	0.167875	1
0.988799	0.271745	0.997036	0.271745	0.174495
0.977149	0.598106	1	0.120634	1.35109e-09
0.979755	0.503902	1	0.140925	2.81437e-05
0.986287	0.310588	0.995819	0.25527	0.288602
0.987741	0.323758	0.997502	0.251211	0.0517182
0.988459	0.571557	1	0.07957	0.0214282

## Sheet: Figure 5D
pert_angle_sd	network	take_off_error
0	0	6.1303
0	1	7.98889
0	2	5.15193
0	3	6.76265
0	5	7.38995
0	6	8.20288
0	7	7.76894
0	8	7.89216
0	9	6.77726
0	10	6.88355
5	0	9.12074
5	1	11.1524
5	2	10.5966
5	3	9.77131
5	5	7.83941
5	6	12.4086
5	7	10.5119
5	8	11.5609
5	9	7.46821
5	10	8.49918
10	0	12.2055
10	1	15.0186
10	2	11.8442
10	3	11.3749
10	5	10.2323
10	6	13.826
10	7	12.4571
10	8	14.4364
10	9	8.86484
10	10	9.76677

## Sheet: Figure 5F
Angular diff. to adaptation target	Abs. ang. error	num_targets
-180	3.63711	8
-180	32.6674	1
-135	1.7847	8
-135	25.9704	1
-90	5.47674	8
-90	20.1718	1
-45	7.3245	8
-45	9.06936	1
0	7.45643	8
0	1.12538	1
45	12.4119	8
45	19.1577	1
90	12.8799	8
90	39.2763	1
135	11.536	8
135	39.6683	1
-180	9.18288	8
-180	36.8551	1
-135	4.09026	8
-135	28.7158	1
-90	6.1942	8
-90	22.1334	1
-45	5.47996	8
-45	8.47231	1
0	6.87992	8
0	2.36816	1
45	8.34158	8
45	24.0358	1
90	10.4648	8
90	42.6246	1
135	9.49434	8
135	39.404	1
-180	9.21571	8
-180	35.7976	1
-135	8.44274	8
-135	31.7517	1
-90	3.96719	8
-90	21.265	1
-45	1.09077	8
-45	6.84153	1
0	8.37435	8
0	2.78487	1
45	12.1246	8
45	25.8958	1
90	12.276	8
90	44.3352	1
135	10.6962	8
135	40.0597	1
-180	7.88303	8
-180	38.3012	1
-135	2.86757	8
-135	33.5446	1
-90	1.00257	8
-90	24.0456	1
-45	4.15226	8
-45	8.22904	1
0	11.5355	8
0	0.245982	1
45	12.5794	8
45	22.0058	1
90	11.5755	8
90	41.4443	1
135	9.41112	8
135	41.7627	1
-180	8.64143	8
-180	37.0728	1
-135	8.2012	8
-135	29.9609	1
-90	2.37397	8
-90	17.8378	1
-45	5.12246	8
-45	5.04863	1
0	8.3461	8
0	2.23167	1
45	6.81856	8
45	20.5964	1
90	6.11892	8
90	37.5407	1
135	10.5982	8
135	39.1201	1
-180	9.41349	8
-180	33.2049	1
-135	4.90669	8
-135	29.8839	1
-90	4.43204	8
-90	22.982	1
-45	8.10163	8
-45	11.5872	1
0	9.33755	8
0	4.31354	1
45	9.94833	8
45	15.6143	1
90	10.9119	8
90	35.2057	1
135	10.505	8
135	37.8888	1
-180	6.01487	8
-180	33.3887	1
-135	1.883	8
-135	25.3935	1
-90	2.51765	8
-90	21.1128	1
-45	11.9023	8
-45	12.0525	1
0	13.4747	8
0	4.6193	1
45	13.1713	8
45	19.0194	1
90	11.6228	8
90	36.5935	1
135	10.5087	8
135	39.8214	1
-180	5.94235	8
-180	31.6735	1
-135	1.72806	8
-135	27.7632	1
-90	2.19538	8
-90	19.6799	1
-45	7.43796	8
-45	6.82638	1
0	12.7468	8
0	4.98136	1
45	12.5531	8
45	26.1289	1
90	11.9339	8
90	38.513	1
135	11.7028	8
135	38.0669	1
-180	3.7652	8
-180	39.0193	1
-135	3.55357	8
-135	33.6156	1
-90	7.22567	8
-90	23.4568	1
-45	9.52886	8
-45	10.799	1
0	7.65285	8
0	3.94654	1
45	6.494	8
45	15.4643	1
90	7.94203	8
90	35.2521	1
135	4.84659	8
135	39.8933	1
-180	6.96732	8
-180	37.2373	1
-135	6.9725	8
-135	31.9628	1
-90	4.86682	8
-90	22.3391	1
-45	4.43997	8
-45	8.16333	1
0	5.52381	8
0	1.01305	1
45	10.9934	8
45	20.8753	1
90	9.16942	8
90	35.1543	1
135	9.35411	8
135	38.7446	1

## Sheet: Figure 5G
Perturbation	x-axis	Error current trial	Reaction time	Learning deficit
go	0	18.5885	400	0.605027
go	1	19.9143	400	-2.62351
go	0	18.4807	390	0.717183
go	1	20.1919	405	2.52624
go	0	21.1309	390	0.449653
go	1	19.1582	400	2.17799
go	0	22.3822	390	0.672833
go	1	20.3262	400	0.692114
go	0	18.5448	380	-1.98129
go	1	20.8763	390	2.2148
go	0	20.7253	380	-2.39422
go	1	15.4461	400	5.19106
go	0	19.2786	400	3.13219
go	1	22.1431	410	-0.975648
go	0	20.5116	390	0.530398
go	1	19.5597	400	1.56499
go	0	18.5615	390	0.082157
go	1	19.8905	400	3.05532
go	0	18.4787	400	-0.597922
go	1	20.2532	400	1.15829
fb	0	18.6349	400	0.362154
fb	1	19.4654	390	-1.971
fb	0	18.4468	390	0.268079
fb	1	19.945	390	2.69527
fb	0	21.0045	390	-0.302385
fb	1	19.0912	390	3.24949
fb	0	22.4082	390	0.317117
fb	1	19.8428	390	0.758455
fb	0	18.5423	380	-2.25233
fb	1	20.5078	380	2.41079
fb	0	20.7545	380	-2.2169
fb	1	15.7657	390	5.52461
fb	0	19.2818	400	2.67986
fb	1	21.2429	400	-1.09235
fb	0	20.5072	390	0.896753
fb	1	19.29	390	1.12529
fb	0	18.4655	390	-0.532759
fb	1	19.4723	390	3.68873
fb	0	18.5361	400	-0.665898
fb	1	20.362	390	1.37467
